# Supplementary material for: Effects of Cardiolipin on the Conformational Dynamics of Membrane-Anchored Bcl-xL
Source: Int J Mol Sci. 2021 Aug 30;22(17):9388. doi: 10.3390/ijms22179388 (PMC8431346; doi:10.3390/ijms22179388)
Supplement: Supplementary file 1 [file ijms-22-09388-s001.zip]

Archive with 1 entries (1 files):
- ijms-1344116-supplementary.pdf
